# Supplementary material for: Investigating the relationship between taste perception of artificial sweeteners and cancer risk
Source: Public Health Nutr. 2026 Jan 12;29(1):e18. doi: 10.1017/S1368980026101827 (PMC12895476; doi:10.1017/S1368980026101827)
Supplement: Crick et al. supplementary material 3 — Crick et al. supplementary material [file S1368980026101827sup003.xlsx]

## Sheet: Index
Table	Tab
Supplementary table 1	GWAS info
Supplementary table 2	Harmonized SNPs-IEU
Supplementary table 3	Harmonized SNPs-UKB
Supplementary table 4	MR Sensitivity tests desc.
Supplementary table 5	Harmonized SNPs - replication
Supplementary table 6	Pleiotorpy and heterogenity
Supplementary table 7	Harmonized SNPs - replication2

## Sheet: ST1
Supplementary Table 1. Information on the GWAS’ included in the analysis including the 21 site-specific cancers identified in the IEU GWAS database.
Trait	GWAS	Cohort	Sample size	nCase	nControl	Study ID from the IEU GWAS	Study ID from Neale Lab
Perception of artificial sweeteners	Hwang et al. (2019)a	Australian adolescent twin study	1757	n/a	n/a	n/a	n/a
Skin Cancer	Mitchell et al. (2019)b	IEU analysis of UK Biobank phenotypes	463010	6034	456976	ukb-b-10248	20001_1003
Male Genital Cancer	Kurki et al. (2023)c	FinnGen biobank analysis round 5	95213	6542	88671	finn-b-C3_MALE_GENITAL	C_MALE_GENITAL
Prostate Cancer	Kurki et al. (2023)c	FinnGen biobank analysis round 5	95213	6311	88902	finn-b-C3_PROSTATE	20001_1044
Cervical Cancer	Mitchell et al. (2019)b	IEU analysis of UK Biobank phenotypes	462933	1889	461044	ukb-b-8777	20001_1041
Colon Cancer	Kurki et al. (2023)c	FinnGen biobank analysis round 5	218792	1803	216989	finn-b-C3_COLON	20001_1022
Ovary Cancer	Kurki et al. (2023)c	FinnGen biobank analysis round 5	123579	3003	120576	finn-b-CD2_BENIGN_OVARY	C_OVARY
Oral Cavity Cancer	Hemani et al. (2018)d	GWAS summary datasets generated by many different consortia that have been manually collected and curated, initially developed for MR-Base (round 2)	4151	1223	2928	ieu-b-94	C3_LIP_ORAL_PHARYNX
Bowel Cancer	Mitchell et al. (2019)b	IEU analysis of UK Biobank phenotypes	399920	23883	376037	ukb-b-7910	20001_1020
Rectum Cancer	Mitchell et al. (2019)b	IEU analysis of UK Biobank phenotypes	463010	1470	461540	ukb-b-1251	C_RECTUM
Bronchus Cancer	Neale Lab (2018)e	Neale lab analysis of UK Biobank phenotypes, round 2	361194	1681	359513	ukb-d-C3_BRONCHUS_LUNG	C_BRONCHUS_LUNG
Endometrium Cancer	Neale Lab (2018)e	Neale lab analysis of UK Biobank phenotypes, round 2	361194	1222	359972	ukb-d-C3_CORPUS_UTERI	20001_1040
Non-small cell lung cancer	Kurki et al. (2023)c	FinnGen biobank analysis round 5	218792	1627	217165	finn-b-C3_LUNG_NONSMALL	C_BRONCHUS_LUNG
Pharyngeal Cancer	Hemani et al. (2018)d	GWAS summary datasets generated by many different consortia that have been manually collected and curated, initially developed for MR-Base (round 2)	5425	2497	2928	ieu-b-89
Breast Cancer	Mitchell et al. (2019)b	IEU analysis of UK Biobank phenotypes	462933	10303	452630	ukb-b-16890	C3_BREAST_3
Pancreatic Cancer	Hemani et al. (2018)d	GWAS summary datasets generated by many different consortia that have been manually collected and curated, initially developed for MR-Base (round 2)	422659	50643	372016	ieu-b-4964	C3_PANCREAS
Ureteral Cancer	Neale Lab (2018)e	Neale lab analysis of UK Biobank phenotypes, round 2	361194	1841	359353	ukb-d-C_URINARY_TRACT
Endocrine Gland Cancer	Kurki et al. (2023)c	FinnGen biobank analysis round 5	218792	1069	217723	finn-b-C3_ENDOCRINE	C_ENDOCRINE
Head and neck Cancer	Hemani et al. (2018)d	GWAS summary datasets generated by many different consortia that have been manually collected and curated, initially developed for MR-Base (round 2)	373122	1106	372016	ieu-b-4912
haemotological Cancer	Kurki et al. (2023)c	FinnGen biobank analysis round 5	218792	3537	215255	finn-b-CD2_PRIMARY_LYMPHOID_HEMATOPOIETIC
Kidney Cancer	Mitchell et al. (2019)b	IEU analysis of UK Biobank phenotypes	463010	1114	461896	ukb-b-1316	C_KIDNEY_NOTRENALPELVIS
Bladder Cancer	Mitchell et al. (2019)b	IEU analysis of UK Biobank phenotypes	462933	1101	461832	ukb-b-8193	20001_1035
a Hwang LD et al. New insight into human sweet taste: a genome-wide association study of the perception and intake of sweet substances. Am J Clin Nutr. 2019 Jun 1;109(6):1724-1737. doi: 10.1093/ajcn/nqz043.
b Mitchell B et al. (2019): MRC IEU UK Biobank GWAS pipeline version 2. https://doi.org/10.5523/bris.pnoat8cxo0u52p6ynfaekeigi
c Kurki MI et al. FinnGen provides genetic insights from a well-phenotyped isolated population. Nature 613, 508–518 (2023). https://doi.org/10.1038/s41586-022-05473-8
d Hemani et al. The MR-Base platform supports systematic causal inference across the human phenome. Elife . 2018 May 30:7:e34408. doi: 10.7554/eLife.34408.
e Neale Lab (2018): http://www.nealelab.is/uk-biobank/

## Sheet: ST2
Supplementary Table 2. Instrument variables for the perceived intensity of aspartame, neohesperidin dihydrochalcone, and glucose, and their associations with cancer risks using IEU OPEN GWAS.
						Effect on sweet taste perception							Effct on male genital cancer					Effct on prostatel cancer					Effct on cervical cancer					Effct on Colon Cancer					Effct on Ovary cancer					Effct on Oral Cavity cancer					Effct on Bowel cancer					Effct on Rectum cancer
Trait	SNP	Chromosome	Position	Effect allele	Other allele	Effect allele frequency	Beta	Standard erorr	P value	Sample size	Variance explained	F statistic	Effect allele frequency	Beta	Standard erorr	P value	Sample size	Effect allele frequency	Beta	Standard erorr	P value	Sample size	Effect allele frequency	Beta	Standard erorr	P value	Sample size	Effect allele frequency	Beta	Standard erorr	P value	Sample size	Effect allele frequency	Beta	Standard erorr	P value	Sample size	Effect allele frequency	Beta	Standard erorr	P value	Sample size	Effect allele frequency	Beta	Standard erorr	P value	Sample size	Effect allele frequency	Beta
NHDC	rs1000516	4	27352006	G	A	0.88	0.25	0.06	8.20 x 10-6	1757	0.00978443	17.3611	0.8471	0.0102	0.0276	0.711001	95213	0.8471	0.0154	0.0283	0.5855	95213					462933	0.8469	0.1039	0.047	0.0269998	462933						0.878	-0.106	0.083	0.202467	4151	0.869783	-0.000753524	0.000788238	0.34	399920
NHDC	rs12262926	10	25175623	C	T	0.2	0.2	0.05	8.20 x 10-6	1757	0.00902425	16	0.1471	0.012	0.0284	0.6725	95213	0.1471	0.0033	0.0291	0.9107	95213	0.212597	0.000299521	0.000163349	0.0669993	462933	0.1468	0.0068	0.0482	0.8878	462933						0.224	-0.061	0.063	0.336977	4151	0.212373	-0.00120552	0.000654732	0.0659994	399920
NHDC	rs2192762	2	202600117	A	G	0.73	0.18	0.04	5.70 x 10-6	1757	0.011394	20.25	0.6544	0.0236	0.0211	0.2641	95213	0.6544	0.0211	0.0216	0.3286	95213	0.727104	-5.64197e-05	0.000148905	0.7	462933	0.6534	0.0735	0.0358	0.0402504	462933						0.715	-0.051	0.057	0.365993	4151	0.727027	0.000110768	0.000596474	0.85	399920
NHDC	rs2293698	19	35992038	A	G	0.49	0.15	0.03	8.30 x 10-6	1757	0.0140292	25	0.4404	0.0079	0.0201	0.694201	95213	0.4404	0.0057	0.0206	0.781801	95213	0.489741	3.8072e-05	0.000132396	0.77	462933	0.44	-0.0145	0.0342	0.6703	462933	0.489737	-3.1694e-07	0.000100584	1	463010	0.52	-0.016	0.051	0.75547	4151	0.489671	-0.000347002	0.000530436	0.51	399920	0.489737	-0.000197081
NHDC	rs2939710	4	37526844	C	T	0.44	0.16	0.04	5.50 x 10-6	1757	0.00902425	16	0.4141	0.0276	0.0202	0.1721	95213	0.4141	0.0329	0.0207	0.1119	95213	0.436628	-6.07877e-05	0.000133151	0.649999	462933	0.4142	-0.0227	0.0343	0.508401	462933	0.436624	-4.87138e-05	0.000101161	0.630001	463010	0.431	0.024	0.052	0.645186	4151	0.436858	0.000365197	0.000533228	0.49	399920	0.436624	4.14173e-05
NHDC	rs431254	15	86244773	C	T	0.7	0.17	0.04	8.90 x 10-6	1757	0.0101757	18.0625	0.6117	-0.0045	0.0206	0.8283	95213	0.6117	-0.0062	0.0211	0.768599	95213	0.707982	-0.000192854	0.000145767	0.19	462933	0.6113	0.0574	0.035	0.1009	462933						0.719	0.019	0.056	0.728321	4151	0.707906	-0.000880412	0.00058373	0.13	399920
NHDC	rs4731134	7	123612794	G	T	0.3	0.18	0.04	2.70 x 10-6	1757	0.011394	20.25	0.2189	0.0355	0.024	0.1387	95213	0.2189	0.0428	0.0246	0.0819804	95213	0.29772	-6.27087e-05	0.000144996	0.67	462933	0.2187	0.0716	0.0409	0.0797407	462933						0.299	-0.033	0.056	0.563857	4151	0.297592	1.40765e-05	0.000580772	0.98	399920
NHDC	rs55994271	14	83231315	A	G	0.35	0.17	0.04	9.90 x 10-6	1757	0.0101757	18.0625	0.3496	0.0491	0.0211	0.0197902	95213	0.3496	0.0428	0.0216	0.0476201	95213	0.348477	-8.8323e-05	0.000138848	0.52	462933	0.3509	0.0133	0.0357	0.7088	462933	0.34847	-6.93406e-05	0.000105486	0.51	463010	0.337	-0.006	0.055	0.918333	4151	0.348551	-0.000746784	0.000556288	0.18	399920	0.34847	1.55502e-05
NHDC	rs62208042	20	62095753	G	A	0.8	0.21	0.04	2.10 x 10-6	1757	0.015445	27.5625	0.7856	0.0129	0.0243	0.597301	95213	0.7856	0.0103	0.025	0.679499	95213	0.784868	-0.00017801	0.000161586	0.27	462933	0.7841	-0.0024	0.0414	0.9531	462933						0.814	-0.032	0.064	0.608715	4151	0.78489	-0.000459694	0.000647061	0.48	399920
NHDC	rs6809116	3	44712097	C	A	0.42	0.17	0.04	2.40 x 10-6	1757	0.0101757	18.0625	0.4459	0.0452	0.02	0.0236401	95213	0.4459	0.0422	0.0205	0.0395303	95213	0.411559	-2.99079e-05	0.000134483	0.82	462933	0.4463	-0.0187	0.0341	0.583001	462933	0.411549	6.15022e-05	0.000102171	0.55	463010	0.413	-0.067	0.052	0.198082	4151	0.411134	-0.000495946	0.000538856	0.36	399920	0.411549	-5.56221e-05
NHDC	rs6909398	6	52538607	A	G	0.25	0.18	0.04	8.60 x 10-6	1757	0.011394	20.25	0.2751	0.0364	0.0224	0.1048	95213	0.2751	0.0372	0.023	0.1051	95213	0.249978	-0.000110332	0.000152722	0.47	462933	0.2741	-0.0627	0.0382	0.1007	462933											0.249622	-0.000375207	0.000611539	0.54	399920
NHDC	rs75941298	11	26680575	A	G	0.1	0.27	0.06	7.50 x 10-6	1757	0.011394	20.25	0.1709	-0.0052	0.0268	0.8463	95213	0.1709	-0.0048	0.0275	0.8627	95213					462933	0.1705	-0.0153	0.0455	0.737099	462933						0.091	0.146	0.084	0.0821221	4151	0.094547	-0.000218356	0.000906293	0.81	399920
NHDC	rs7596758	2	658595	G	T	0.32	0.18	0.04	5.00 x 10-6	1757	0.011394	20.25	0.3047	0.0008	0.0217	0.9696	95213	0.3047	-0.0047	0.0222	0.8338	95213	0.297621	0.000207486	0.000144424	0.15	462933	0.3034	0.0434	0.0369	0.2397	462933	0.322915	9.35793e-05	0.000107906	0.39	463010	0.279	0.018	0.056	0.749556	4151	0.297362	-8.62646e-05	0.000578654	0.88	399920	0.322915	0.000180071
Aspartame	rs77739585	2	33856930	C	T	0.54	0.16	0.04	3.60 x 10-6	1757	0.00902425	16	0.5146	0.0118	0.0199	0.5556	95213	0.5146	0.0101	0.0205	0.6202	95213	0.515576	-0.000348321	0.000132881	0.00879995	462933	0.5154	0.0241	0.0339	0.4772	462933	0.515572	-0.000113778	0.000100952	0.26	463010	0.495	0.03	0.05	0.559838	4151	0.515945	0.000965432	0.000532146	0.0700003	399920	0.515572	-2.77935e-05
Aspartame	rs855749	7	149410638	G	A	0.58	0.18	0.04	9.90 x 10-7	1757	0.011394	20.25	0.6004	0.0027	0.0203	0.8936	95213	0.6004	0.0005	0.0208	0.9823	95213	0.578029	-0.000283064	0.000134036	0.0350002	462933	0.6003	0.0387	0.0346	0.2636	462933	0.578026	0.000246417	0.000101829	0.016	463010	0.583	-0.122	0.052	0.0196598	4030	0.577769	-0.000569653	0.000536526	0.29	399920	0.578026	0.00022163
Aspartame	rs7897266	10	87680908	G	T	0.08	0.3	0.07	9.70 x 10-6	1757	0.0103457	18.3673	0.1415	0.0374	0.0287	0.1926	95213	0.1415	0.0386	0.0294	0.1893	95213					462933	0.1407	-0.065	0.0489	0.1839	462933						0.094	-0.052	0.089	0.559304	4151	0.097498	0.000834515	0.000916719	0.36	399920
Aspartame	rs11062194	12	2444379	C	A	0.92	0.3	0.06	3.10 x 10-6	1757	0.0140292	25	0.91034	-0.0031	0.0353	0.9294	95213	0.91034	-0.0104	0.0362	0.773599	95213					462933	0.91123	0.0192	0.0598	0.7475	462933						0.912	0.071	0.105	0.498955	4151	0.913128	-2.29783e-05	0.000943385	0.98	399920
Aspartame	rs72702969	1	158845571	T	C	0.11	0.27	0.06	2.80 x 10-6	1757	0.011394	20.25	0.08728	0.0026	0.0353	0.9408	95213	0.08728	0.0069	0.0362	0.8496	95213					462933	0.08688	-0.0379	0.0604	0.5301	462933						0.151	-0.048	0.073	0.504711	4151	0.135823	-0.000278026	0.000773705	0.719999	399920
Aspartame	rs2010949	3	178178720	C	T	0.1	0.28	0.06	6.30 x 10-6	1757	0.0122431	21.7778	0.09635	-0.0107	0.0336	0.7508	95213	0.09635	-0.0124	0.0344	0.719701	95213					462933	0.09661	-0.0468	0.0573	0.4143	462933						0.133	-0.121	0.081	0.131771	4151	0.120524	0.000830304	0.000824579	0.31	399920
Glucose	rs76006717	1	194310551	C	A	0.05	0.4	0.08	1.30 x 10-6	1757	0.0140292	25	0.1178	0.0494	0.031	0.1106	95213	0.1178	0.0464	0.0317	0.144	95213					462933	0.1189	-0.0798	0.0524	0.1277	462933						0.062	0.135	0.106	0.202622	4151	0.053998	-0.00204586	0.00117786	0.0819993	399920
Glucose	rs10866646	5	169621168	T	G	0.14	0.24	0.05	2.40 x 10-6	1757	0.0129435	23.04	0.2031	0.0052	0.0249	0.8339	95213	0.2031	0.0118	0.0255	0.6445	95213					462933	0.2033	-0.0415	0.0424	0.3275	462933						0.154	-0.048	0.072	0.510271	4151	0.150138	0.000828765	0.000746442	0.27	399920
Glucose	rs7764197	6	10613457	T	C	0.08	0.3	0.07	7.70 x 10-6	1757	0.0103457	18.3673	0.05642	-0.0336	0.0441	0.4465	95213	0.05642	-0.0361	0.0453	0.4258	95213					462933	0.05662	0.0708	0.0751	0.3456	462933						0.089	-0.021	0.09	0.814033	4151	0.09034	-0.000126107	0.000944214	0.89	399920
Glucose	rs4712006	6	52245415	T	C	0.63	0.17	0.04	2.10 x 10-6	1757	0.0101757	18.0625	0.6073	-0.0104	0.0205	0.609799	95213	0.6073	-0.0077	0.021	0.7125	95213	0.639823	-0.00011848	0.000138551	0.39	462933	0.6073	0.0519	0.0348	0.1363	462933	0.63983	-8.5846e-05	0.000105261	0.41	463010	0.635	0.055	0.053	0.291877	4151	0.639616	0.000618992	0.000554725	0.26	399920	0.63983	-0.000254332
Glucose	rs57083985	6	143310247	T	G	0.68	0.17	0.04	6.30 x 10-6	1757	0.0101757	18.0625	0.6323	0.0083	0.0207	0.686901	95213	0.6323	0.0034	0.0212	0.8737	95213	0.671635	0.000166386	0.000141312	0.24	462933	0.6326	0.0001	0.0352	0.9974	462933	0.671636	-2.80565e-05	0.000107358	0.79	463010	0.665	0.04	0.054	0.461736	4151	0.672049	0.00148401	0.000565992	0.00870001	399920	0.671636	0.000109421
[truncated: 63 more columns]

## Sheet: ST3
Supplementary Table 3. Instrument variables for the perceived intensity of aspartame, neohesperidin dihydrochalcone, and glucose, and their associations with cancer risks using NEALE LAB GWAS
						Effect on sweet taste perception						Effct on male genital cancer					Effct on prostatel cancer					Effct on cervical cancer					Effct on Colon Cancer					Effct on Ovary cancer					Effct on Oral Cavity cancer					Effct on Bowel cancer					Effct on Rectum cancer
Trait	SNP	Chromosome	Position	Effect allele	Other allele	Effect allele frequency	Beta	Standard erorr	P value	Sample size	F statistic	Effect allele frequency	Beta	Standard erorr	P value	Sample size	Effect allele frequency	Beta	Standard erorr	P value	Sample size	Effect allele frequency	Beta	Standard erorr	P value	Sample size	Effect allele frequency	Beta	Standard erorr	P value	Sample size	Effect allele frequency	Beta	Standard erorr	P value	Sample size	Effect allele frequency	Beta	Standard erorr	P value	Sample size	Effect allele frequency	Beta	Standard erorr	P value	Sample size	Effect allele frequency	Beta	Standard erorr
NHDC	rs1000516	4	27352006	G	A	0.88	0.25	0.06	8.20 x 10-6	1757	17.3611	0.869663	-0.000957532	0.0010072	0.341764	337199	0.869671	-0.000218607	0.000639603	0.732512	337199	0.869656	0.000243849	0.000410259	0.55226	337199	0.869663	-9.04266e-05	0.000202301	0.654882	337199	0.869656	0.000447541	0.000313392	0.153278	337199	0.869659	-0.000183849	0.00016338	0.260468	337199	0.869663	5.10181e-05	0.000131329	0.697664	337199	0.869659	0.000236456	0.000198623
NHDC	rs12262926	10	25175623	C	T	0.2	0.2	0.05	8.20 x 10-6	1757	16	0.211811	0.000525612	0.000836866	0.529957	337199	0.211833	-0.000147319	0.000531402	0.781606	337199	0.212282	0.000662638	0.00034129	0.0521907	337199	0.212074	0.000178197	0.000168192	0.289382	337199	0.212285	5.48727e-05	0.000260714	0.8333	337199	0.212066	4.27097e-05	0.000135839	0.753206	337199	0.212074	0.00010244	0.000109186	0.348137	337199	0.212066	-1.72515e-05	0.000165141
NHDC	rs2192762	2	202600117	A	G	0.73	0.18	0.04	5.70 x 10-6	1757	20.25	0.272255	0.000813257	0.000762137	0.285939	337199	0.272245	0.000348114	0.000483963	0.471959	337199	0.27233	-0.000272847	0.00031138	0.380895	337199	0.27229	0.000299069	0.000153324	0.0511089	337199	0.272337	8.31904e-05	0.000237866	0.726537	337199	0.272299	3.2954e-05	0.000123829	0.790144	337199	0.27229	7.36351e-06	9.95344e-05	0.941027	337199	0.272299	0.000105946	0.000150541
NHDC	rs2293698	19	35992038	A	G	0.49	0.15	0.03	8.30 x 10-6	1757	25	0.511168	-0.00114936	0.000677027	0.0895748	337199	0.511165	-0.000320622	0.000429934	0.455821	337199	0.513881	-1.61515e-06	0.000276664	0.995342	337199	0.512625	-0.000246461	0.000136218	0.0704027	337199	0.513885	-3.98361e-05	0.000211345	0.850494	337199	0.512629	0.00021768	0.000110012	0.0478508	337199	0.512625	-0.000219227	8.84289e-05	0.0131708	337199	0.512629	-6.69164e-05	0.000133744
NHDC	rs2939710	4	37526844	C	T	0.44	0.16	0.04	5.50 x 10-6	1757	16	0.436588	3.0032e-05	0.00068155	0.964853	337199	0.4366	-0.000156149	0.000432778	0.718246	337199	0.435036	-3.84334e-05	0.000278484	0.890233	337199	0.435759	3.64791e-05	0.000137118	0.790207	337199	0.435032	-0.000192338	0.000212735	0.365933	337199	0.435752	9.83019e-05	0.000110741	0.374718	337199	0.435759	9.31419e-05	8.90131e-05	0.295385	337199	0.435752	0.000110353	0.00013463
NHDC	rs431254	15	86244773	C	T	0.7	0.17	0.04	8.90 x 10-6	1757	18.0625	0.706646	0.000647371	0.000751274	0.388855	337199	0.706635	-2.30441e-05	0.000477068	0.961474	337199	0.706448	-0.000298302	0.000306876	0.331022	337199	0.706535	-7.03572e-06	0.000151123	0.962867	337199	0.706469	-0.000320939	0.000234426	0.170988	337199	0.706551	3.2242e-05	0.000122052	0.791652	337199	0.706535	4.00919e-05	9.81055e-05	0.682789	337199	0.706551	-0.000216363	0.00014838
NHDC	rs4731134	7	123612794	G	T	0.3	0.18	0.04	2.70 x 10-6	1757	20.25	0.299244	0.000611775	0.000739016	0.407772	337199	0.299259	-0.000432821	0.000469275	0.356364	337199	0.298869	1.45093e-05	0.000303175	0.961829	337199	0.299049	-2.46546e-05	0.000148999	0.868576	337199	0.298878	-0.00023451	0.000231596	0.311261	337199	0.299047	0.000111589	0.000120336	0.353764	337199	0.299049	8.84524e-09	9.67265e-05	0.999927	337199	0.299047	-3.41459e-05	0.000146295
NHDC	rs55994271	14	83231315	A	G	0.35	0.17	0.04	9.90 x 10-6	1757	18.0625	0.34997	-0.000468262	0.000710738	0.51	337199	0.349984	-0.000242459	0.000451325	0.591119	337199	0.351022	-0.000334936	0.00028966	0.247556	337199	0.350542	0.000174111	0.000142793	0.222722	337199	0.351025	-4.08143e-05	0.000221272	0.853658	337199	0.350537	-5.95009e-05	0.000115324	0.605891	337199	0.350542	-7.53932e-05	9.26978e-05	0.416034	337199	0.350537	0.000291433	0.0001402
NHDC	rs62208042	20	62095753	G	A	0.8	0.21	0.04	2.10 x 10-6	1757	27.5625	0.782595	0.000482001	0.000823911	0.558538	337199	0.782613	0.000200976	0.000523213	0.70089	337199	0.782863	-0.000552949	0.000336519	0.100355	337199	0.782748	1.28708e-05	0.000165729	0.938097	337199	0.782861	0.000409226	0.000257063	0.111403	337199	0.782738	-7.48555e-05	0.000133843	0.575973	337199	0.782748	0.000121777	0.000107587	0.25768	337199	0.782738	0.00011513	0.000162715
NHDC	rs6809116	3	44712097	C	A	0.42	0.17	0.04	2.40 x 10-6	1757	18.0625	0.409334	-0.000201722	0.000689445	0.769839	337199	0.409355	0.000115119	0.000437806	0.792594	337199	0.410013	-0.000173873	0.000281265	0.536456	337199	0.409709	-0.000159015	0.00013859	0.251227	337199	0.410004	0.000157544	0.000214859	0.463409	337199	0.409694	-2.87132e-05	0.000111929	0.797541	337199	0.409709	5.95544e-05	8.99696e-05	0.50801	337199	0.409694	-2.05413e-05	0.000136074
NHDC	rs6909398	6	52538607	A	G	0.25	0.18	0.04	8.60 x 10-6	1757	20.25	0.751681	0.000632858	0.000784388	0.419773	337199	0.751693	-9.10718e-05	0.000498089	0.854922	337199	0.753775	-2.86588e-05	0.000320952	0.928849	337199	0.752812	7.53788e-05	0.000157924	0.633142	337199	0.753771	8.84471e-05	0.00024517	0.718281	337199	0.752804	1.15651e-05	0.000127543	0.92775	337199	0.752812	5.95296e-05	0.00010252	0.56147	337199	0.752804	8.15787e-06	0.000155056
NHDC	rs75941298	11	26680575	A	G	0.1	0.27	0.06	7.50 x 10-6	1757	20.25	0.0922434	-0.000711367	0.00117113	0.543574	337199	0.0922461	0.000344061	0.000743668	0.643613	337199	0.0944868	0.000558856	0.000473207	0.237605	337199	0.0934507	0.000506817	0.000234198	0.0304607	337199	0.0944817	0.000761434	0.00036149	0.0351731	337199	0.0934467	-9.04449e-05	0.000189149	0.632532	337199	0.0934507	-3.58985e-05	0.000152036	0.813342	337199	0.0934467	4.43554e-05	0.000229952
NHDC	rs7596758	2	658595	G	T	0.32	0.18	0.04	5.00 x 10-6	1757	20.25	0.298377	-0.000609714	0.000737816	0.408591	337199	0.298377	-0.000716502	0.000468506	0.126184	337199	0.298363	0.000398673	0.000301489	0.186054	337199	0.29837	0.000122355	0.000148442	0.409795	337199	0.298357	0.000139402	0.000230308	0.54499	337199	0.298366	-0.000232986	0.000119887	0.0519701	337199	0.29837	0.000133343	9.6365e-05	0.166443	337199	0.298366	0.000237946	0.000145748
Aspartame	rs77739585	2	33856930	C	T	0.54	0.16	0.04	3.60 x 10-6	1757	16	0.483119	-0.000124422	0.000679061	0.854621	337199	0.483101	0.000204727	0.000431213	0.634951	337199	0.482016	-0.00092581	0.000277563	0.000851651	337199	0.482517	-9.71937e-06	0.000136645	0.943296	337199	0.482013	-0.00012557	0.000212035	0.553709	337199	0.482524	0.000132809	0.000110357	0.228806	337199	0.482517	0.000135553	8.87064e-05	0.126486	337199	0.482524	1.24983e-05	0.000134163
Aspartame	rs855749	7	149410638	G	A	0.58	0.18	0.04	9.90 x 10-7	1757	20.25	0.577298	0.000590182	0.000686027	0.38963	337199	0.577306	-0.000293158	0.000435642	0.500991	337199	0.577816	-0.000411678	0.000279971	0.141447	337199	0.57758	-0.000126663	0.000137932	0.35846	337199	0.577828	0.000545706	0.000213866	0.0107231	337199	0.577583	-0.000139666	0.000111396	0.209923	337199	0.57758	0.000115246	8.95418e-05	0.198075	337199	0.577583	6.46953e-05	0.000135426
Aspartame	rs7897266	10	87680908	G	T	0.08	0.3	0.07	9.70 x 10-6	1757	18.3673	0.0977023	0.000912752	0.00116871	0.434808	337199	0.0976941	0.000919064	0.000742184	0.215598	337199	0.0969594	-0.000181694	0.000478673	0.704259	337199	0.0972991	0.000149271	0.000235438	0.526074	337199	0.0969645	-0.000499278	0.000365653	0.172115	337199	0.0973057	1.42761e-05	0.000190139	0.940149	337199	0.0972991	0.00017556	0.000152841	0.250701	337199	0.0973057	-0.00010629	0.000231155
Aspartame	rs11062194	12	2444379	C	A	0.92	0.3	0.06	3.10 x 10-6	1757	25	0.914633	-0.00201263	0.00121421	0.0974083	337199	0.91462	-0.000890179	0.000770993	0.248261	337199	0.914162	-0.000520469	0.000495	0.293053	337199	0.914374	-3.76595e-05	0.000243982	0.877331	337199	0.914166	0.000280245	0.000378141	0.458627	337199	0.914382	-3.87413e-05	0.000197054	0.844139	337199	0.914374	-2.76352e-05	0.000158387	0.861489	337199	0.914382	-4.04968e-05	0.000239562
Aspartame	rs72702969	1	158845571	T	C	0.11	0.27	0.06	2.80 x 10-6	1757	20.25	0.136703	-8.64006e-05	0.000984915	0.930096	337199	0.136696	0.000248642	0.000625448	0.690968	337199	0.136009	-0.00104325	0.00040339	0.00970447	337199	0.136327	-0.000268544	0.000198408	0.175899	337199	0.13601	-0.000288019	0.00030815	0.349959	337199	0.136331	8.86522e-05	0.000160237	0.580087	337199	0.136327	-0.000357032	0.000128801	0.00557209	337199	0.136331	-0.000452475	0.000194801
Aspartame	rs2010949	3	178178720	C	T	0.1	0.28	0.06	6.30 x 10-6	1757	21.7778	0.120162	-0.000751384	0.00106115	0.478896	337199	0.120157	4.95355e-05	0.000673846	0.941399	337199	0.11834	0.00012614	0.000436025	0.772356	337199	0.119181	-0.0001154	0.000214131	0.589941	337199	0.11833	0.000545552	0.000333089	0.101453	337199	0.119177	-0.000231298	0.00017294	0.181079	337199	0.119181	-1.20826e-05	0.000139009	0.930735	337199	0.119177	0.000296152	0.000210246
Glucose	rs76006717	1	194310551	C	A	0.05	0.4	0.08	1.30 x 10-6	1757	25	0.0534599	-0.00247547	0.00151149	0.101472	337199	0.0534642	-0.00231439	0.00095977	0.0158923	337199	0.0536455	0.000506316	0.000615674	0.410863	337199	0.0535616	-0.000392209	0.000303579	0.196375	337199	0.0536397	-0.000369141	0.000470337	0.432546	337199	0.0535565	5.29959e-05	0.000245189	0.828876	337199	0.0535616	-0.000456929	0.000197075	0.0204198	337199	0.0535565	0.000574038	0.000298078
Glucose	rs10866646	5	169621168	T	G	0.14	0.24	0.05	2.40 x 10-6	1757	23.04	0.84984	-0.000455988	0.000953159	0.632369	337199	0.849832	-0.000840808	0.000605248	0.164775	337199	0.849008	-0.000425318	0.000388211	0.273262	337199	0.849389	-7.66853e-06	0.000191432	0.968046	337199	0.849017	-0.000204924	0.000296563	0.489569	337199	0.849398	-0.000301598	0.000154609	0.0510916	337199	0.849389	-9.34627e-05	0.000124273	0.452006	337199	0.849398	0.000158352	0.000187961
Glucose	rs7764197	6	10613457	T	C	0.08	0.3	0.07	7.70 x 10-6	1757	18.3673	0.0900529	-0.000143824	0.0012071	0.905158	337199	0.0900609	-0.00102911	0.000766492	0.179394	337199	0.0905604	-0.000290787	0.000490867	0.553587	337199	0.0903294	0.000113974	0.000242229	0.637983	337199	0.0905562	-0.000321048	0.000374983	0.391907	337199	0.0903234	-0.000397642	0.000195635	0.0420962	337199	0.0903294	-4.43611e-05	0.000157249	0.777861	337199	0.0903234	-0.000290947	0.000237837
Glucose	rs4712006	6	52245415	T	C	0.63	0.17	0.04	2.10 x 10-6	1757	18.0625	0.640252	-0.000354173	0.000708256	0.617031	337199	0.640258	-0.000191939	0.000449753	0.669551	337199	0.639721	-0.0003558	0.000289522	0.219102	337199	0.639969	2.57307e-05	0.000142526	0.856734	337199	0.639732	-0.000227575	0.000221166	0.303491	337199	0.639972	-8.78268e-05	0.000115107	0.445463	337199	0.639969	-8.61531e-05	9.25241e-05	0.351781	337199	0.639972	-0.000178695	0.000139937
Glucose	rs57083985	6	143310247	T	G	0.68	0.17	0.04	6.30 x 10-6	1757	18.0625	0.672359	0.00159996	0.000724212	0.0271591	337199	0.672339	0.000686538	0.000459893	0.135485	337199	0.671304	0.000485638	0.000295139	0.0998775	337199	0.671782	6.1049e-06	0.000145497	0.966532	337199	0.671296	0.000253681	0.000225455	0.260508	337199	0.671788	-0.000149722	0.000117505	0.202605	337199	0.671782	3.85921e-05	9.44533e-05	0.682845	337199	0.671788	0.000174496	0.000142853
Glucose	rs7456261	7	32431246	A	G	0.27	0.19	0.04	6.90 x 10-6	1757	22.5625	0.282023	0.000274414	0.000757742	0.717243	337199	0.282019	-8.11087e-05	0.000481182	0.866142	337199	0.28171	-8.24285e-05	0.000309616	0.790064	337199	0.281853	2.97611e-05	0.00015245	0.845222	337199	0.281712	0.00013683	0.000236516	0.562911	337199	0.281856	0.000103239	0.000123122	0.401742	337199	0.281853	-4.48158e-05	9.8967e-05	0.650667	337199	0.281856	-7.29437e-05	0.000149681
Glucose	rs4947856	7	54062891	G	C	0.08	0.29	0.06	6.80 x 10-6	1757	23.3611	0.0855866	0.00121418	0.00121613	0.318088	337199	0.085576	0.00105681	0.000772345	0.171215	337199	0.0849695	-0.000189419	0.000500732	0.705219	337199	0.08525	-0.000322883	0.000245685	0.188775	337199	0.0849733	3.10984e-05	0.000382506	0.935202	337199	0.0852569	-3.04297e-05	0.00019841	0.878108	337199	0.08525	1.08694e-05	0.000159493	0.945667	337199	0.0852569	7.95192e-05	0.00024121
[truncated: 37 more columns]

## Sheet: ST4
Supplementary Table 4. Description of Mendelian randomization estimators and assumptions
Methods	Description
Inverse variance weighted (IVW)	The magnitude of the causal effect is estimated as the average of the SNP-outcome effect divided by the SNP-exposure effect for all SNPs associated with an exposure, and weighted by the inverse variance of the SNP-outcome effect⁠. The regression slope (ratio) in IVW analyses is forced through a zero intercept (i.e. assuming that there is no unbalanced horizontal pleiotropy and hence a zero differ…
MR-Egger	MR Egger regression involves a weighted linear regression of SNP-outcome association on SNP-exposure association where the intercept from the regression is free to vary. The slope of the regression provides an estimate of the causal effect of the exposure on the outcome that is free from directional horizontal pleiotropy. The presence of an intercept that is different from zero indicates overall …
Simple Mode	The simple mode-based estimator clusters the SNPs into groups based on similarity of causal effect estimates. The causal estimated is calculated using IVW and all SNPs from the cluster that has the largest weighted number of SNPs. The mode-based methods return an unbiased estimate of the causal effect if the SNPs within the cluster with the largest number of SNPs are all valid instruments, which …
Weighted Mode	The weighted mode-based estimator clusters the SNPs into groups based on similarity of causal effect estimates. The number of SNPs within each cluster is then weighted by the inverse variance of each SNP’s effect on the outcome and returns the casual estimate based on the cluster that has the largest weighted number of SNPs. The mode-based methods return an unbiased estimate of the causal effect …
Weighted-median	The weighted median estimator approach uses the weighted median of the ratios (i.e. the ratio of SNP-outcome association and SNP-exposure association⁠) of all the instrument variables (IVs), as opposed to the weighted mean that is used in the IVW approach. The approach provides an asymptotically consistent estimate of the causal effect and tolerates up to (but not including) 50% of the weight com…
MR pleiotropy residual sum and outlier (MR-PRESSO)	MR-PRESSO (Mendelian Randomization Pleiotropy RESidual Sum and Outlier) is a method that allows for the evaluation of horizontal pleiotropy in multi-instrument MR utilizing genome-wide summary association statistics. The test is comprised of three parts: detection of horizontal pleiotropy (Global test), removal of outliers (Outlier test) and finally testing the difference between the corrected (I…

## Sheet: ST5
Supplementary Table 5. Instrument variables for the perceived intensity of neohesperidin dihydrochalcone and their associations with prostate cancer risk in a GWAS meta-analysis.
						Effect on prostate cancer
Trait	SNP	Chromosome	Position	Effect allele	Other allele	Effect allele frequency	Beta	Standard erorr	P value	Sample size
NHDC	rs1000516	4	27352006	G	A	0.869659	-0.000438477	0.000465032	0.345735	122188
NHDC	rs12262926	10	25175623	C	T	0.212066	0.000241674	0.000386641	0.531932	122188
NHDC	rs2192762	2	202600117	A	G	0.272299	0.000382321	0.000352459	0.278044	122188
NHDC	rs2293698	19	35992038	A	G	0.512629	-0.000535043	0.00031313	0.0875087	122188
NHDC	rs2939710	4	37526844	C	T	0.435752	1.63093e-05	0.000315207	0.958735	122188
NHDC	rs431254	15	86244773	C	T	0.706551	0.000299822	0.000347399	0.388112	122188
NHDC	rs4731134	7	123612794	G	T	0.299047	0.000280204	0.000342517	0.413316	122188
NHDC	rs55994271	14	83231315	A	G	0.350537	-0.000217081	0.000328248	0.5084	122188
NHDC	rs62208042	20	62095753	G	A	0.782738	0.000222988	0.000380962	0.558327	122188
NHDC	rs6809116	3	44712097	C	A	0.409694	-8.77421e-05	0.000318587	0.783001	122188
NHDC	rs6909398	6	52538607	A	G	0.752804	0.000291487	0.000363028	0.422014	122188
NHDC	rs75941298	11	26680575	A	G	0.0934467	-0.000321567	0.000538381	0.550317	122188
NHDC	rs7596758	2	658595	G	T	0.298366	-0.000282401	0.000341238	0.407911	122188
Effects on prostate cancer are obtained from a GWAS meta-analysis of prostate cancer (Wang A et al. 2023, Nature Genetics)

## Sheet: ST6
Supplementay Table 6. Resulst for the investigation into pleiotropy and heterogeneity
		IEU OPEN GWAS			NEALE LAB			REPLICATION GWAS
Exposure	Outcome	Q value	Pleiotropya	Cochrne's Q testb	Q value	Pleiotropya	Cochrne's Q testb	Q value	Pleiotropya	Cochrne's Q testb
NHDC	Bladder Cancer	4.052	0.001	0.399	18.8107	0.741945	0.093201
	Bowel Cancer	6.14	0.799	0.909	12.2654	0.350705	0.424608
	Breast Cancer	9.58	0.673	0.652	12.1061	0.897662	0.437194
	Bronchus Cancer	3.25	0.816	0.993	3.25218	0.815872	0.993487
	Cervical Cancer	9.726	0.723	0.465	13.41	0.22	0.34
	Colon Cancer	17.566	0.632	0.13	15.393	0.156	0.221
	Endocrine Gland Cancer	8.22	0.833	0.768	13.1394	0.163049	0.358988
	Endometrium Cancer	7.515	0.591	0.822	13.7526	0.116772	0.316787
	Haemotological Cancer	9.379	0.391	0.67
	Head and neck Cancer	9.734	0.395	0.554
	Kidney Cancer	12.955	0.144	0.011	15.7594	0.784036	0.202504
	Male Genital Cancer	9.66	0.155	0.646	9.311	0.995	0.676
	Non-small cell lung cancer	13.136	0.922	0.359
	Oral Cavity Cancer	8.398	0.644	0.677	11.7127	0.0893021	0.469018
	Ovary Cancer	15.906	0.37	0.196	12.7944	0.0191087	0.384163
	Pancreatic Cancer	9.585	0.996	0.568	12.2654	0.350705	0.424608
	Pharyngeal Cancer	9.183	0.597	0.605
	Prostate Cancer	9.759	0.198	0.637	4.59779	0.479365	0.970084	9.33	0.99	0.674
	Rectum Cancer	11.34	0.283	0.183	10.5335	0.571737	0.569263
	Skin Cancer	19.711	0.756	0.073
	Ureteral Cancer	14.794	0.936	0.253
Aspartame	Bladder Cancer	0.078		0.779	0.591034	0.657509	0.98841
	Bowel Cancer	5.644	0.857	0.342	12.962	0.274136	0.0237379
	Breast Cancer	3.076	0.707	0.688	5.30999	0.919126	0.379232
	Bronchus Cancer	3.683	0.811	0.596	3.68252	0.810917	0.595967
	Cervical Cancer	0.294		0.588	9.489	0.157	0.091	5.31	0.681	0.379
	Colon Cancer	4.576	0.163	0.45	2.342	0.823	0.8
	Endocrine Gland Cancer	8.143	0.856	0.149	1.92883	0.69445	0.858903
	Endometrium Cancer	4.934	0.523	0.424	9.8274	0.895593	0.0802762
	haemotological Cancer	2.774	0.732	0.735
	Head and neck Cancer	3.81	0.685	0.577
	Kidney Cancer	6.59		0.01	7.65379	0.852487	0.176376
	Male Genital Cancer	1.564	0.9611	0.906	4.49792	0.489593	0.480162
	Non-small cell lung cancer	3.327	0.432	0.65
	Oral Cavity Cancer	6.486	0.915	0.262	4.96759	0.701624	0.419849
	Ovary Cancer	5.144	0.761	0.399	12.0965	0.641132	0.0334898
	Pancreatic Cancer	9.809	0.149	0.081	12.962	0.274136	0.0237379
	Pharyngeal Cancer	6.883	0.509	0.229
	Prostate Cancer	1.789	0.985	0.878	3.68482	0.885621	0.595625
	Rectum Cancer	0.002		0.965	7.66124	0.662973	0.17592
	Skin Cancer	5.712	0.969	0.335	6.80311	0.162654	0.2357
	Ureteral Cancer	6.576	0.465	0.254
a P value of the intercept of MR Egger regression
b P value of the Cochrane's Q test
Cancers written in bold withstand correction for multiple testing

## Sheet: ST7
Supplementay Table 7. Resulst for the investigation into pleiotropy using MR-PRESSO.
Exposure	Outocme	Number of Outliers	Outlier SNPs	Global test	Distortion Test	IVW results after outlier correction
				p-value	p-value	OR (95% CI)	p-value
Aspartame	Bowel cancer (Neale Lab)	1	rs72702969	0.039	0.528	1.000 (1.000, 1.001)	0.115
Aspartame	Pancreas cancer (Neale Lab)	1	rs72702969	0.04	0.526	1.000 (1.000, 1.001)	0.116
NHDC	Kidney cancer (IEU)	2	rs2293698, rs55994271	0.033	0.673	1.000 (0.9997, 1.001)	0.499
a Global test detects the presence of pleiotropy
b Distortion test evaluates the significance of the distortion between the causal estimate before removal of the horizontal pleiotropic outlier variants and the causal estimate after such removal.

## Sheet: ST8
Supplementary Table 8. Instrument variables for the perceived intensity of aspartame and their associations with cervical cancer risk in a GWAS meta-analysis.
						Effect on cervical cancer
Trait	SNP	Chromosome	Position	Effect allele	Other allele	Effect allele frequency	Beta	Standard erorr	P value	Sample size
Aspartame	rs77739585	2	33856930	C	T	0.482524	-6.36338e-05	0.000314114	0.839462	9229
Aspartame	rs855749	7	149410638	G	A	0.577583	0.00027512	0.000317069	0.385561	9229
Aspartame	rs7897266	10	87680908	G	T	0.0973057	0.000418343	0.000541198	0.439527	9229
Aspartame	rs11062194	12	2444379	C	A	0.914382	-0.000928717	0.000560879	0.0977586	9229
Aspartame	rs72702969	1	158845571	T	C	0.136331	-3.7114e-05	0.000456086	0.935144	9229
Aspartame	rs2010949	3	178178720	C	T	0.119177	-0.000354264	0.000492246	0.471717	9229
Effects on cervical cancer are obtained from a GWAS meta-analysis of prostate cancer (Koel M et al. 2023, Human Molecular Genetics)
